# Supplementary material for: Vaping-Induced Proteolysis Causes Airway Surface Dehydration
Source: Int J Mol Sci. 2023 Oct 19;24(20):15348. doi: 10.3390/ijms242015348 (PMC10607227; doi:10.3390/ijms242015348)
Supplement: Supplementary file 1 [file ijms-24-15348-s001.zip]

Archive with 1 entries (1 files):
- ijms-2627602-supplementary.pdf
